# Supplementary material for: Pore Engineering in Carbon Monoliths Through Soft Templating, In Situ Grown Graphene, and Post-Activation for CO2 Capture, H2 Storage, and Electrochemical Capacitor
Source: Nanomaterials (Basel). 2025 Jun 10;15(12):900. doi: 10.3390/nano15120900 (PMC12196035; doi:10.3390/nano15120900)
Supplement: Supplementary file 1 [file nanomaterials-15-00900-s001.zip]

Archive with 1 entries (1 files):
- nanomaterials-3642490-supplementary.pdf
